# Supplementary material for: Machine learning integration of routine inflammatory biomarkers for predicting remote punctate ischemic lesions following intracerebral hemorrhage: a single-center retrospective study
Source: Front Neurol. 2026 Jun 29;17:1851182. doi: 10.3389/fneur.2026.1851182 (PMC13357117; doi:10.3389/fneur.2026.1851182)
Supplement: Supplementary file 1 [file Table_1.XLS]

## Sheet: Sheet1
Variables	Training Cohort (n=4294)	Validation Cohort (n=1840)	P-value
Age, years (Mean ± SD)	65.67 ± 46.15	66.03 ± 13.44	0.749
Male Sex, n (%)	2485 (57.9%)	1044 (56.7%)	0.427
Hypertension, n (%)	2207 (51.8%)	988 (54.1%)	0.1
Diabetes Mellitus, n (%)	640 (15.0%)	235 (12.9%)	0.032
WBC, 10^9/L (Mean ± SD)	8.44 ± 3.97	8.58 ± 3.92	0.221
Fasting Glucose, mmol/L (Mean ± SD)	7.83 ± 3.79	7.65 ± 3.31	0.072
SII (Mean ± SD)	1377.54 ± 1885.42	1380.78 ± 1538.12	0.948
D-dimer, mg/L (Mean ± SD)	1.82 ± 6.33	1.62 ± 4.92	0.382
