# Supplementary material for: Machine learning integration of routine inflammatory biomarkers for predicting remote punctate ischemic lesions following intracerebral hemorrhage: a single-center retrospective study
Source: Front Neurol. 2026 Jun 29;17:1851182. doi: 10.3389/fneur.2026.1851182 (PMC13357117; doi:10.3389/fneur.2026.1851182)
Supplement: Supplementary file 2 [file Table_2.XLS]

## Sheet: Sheet1
Variables	Included Cohort (n=6134)	Excluded Cohort (n=6193)	P-value
Male Sex, n (%)	3529 (57.5%)	3486 (56.3%)	0.169
Hypertension, n (%)	3195 (52.5%)	1607 (55.3%)	0.013
Diabetes Mellitus, n (%)	875 (14.4%)	524 (18.0%)	<0.001
